# Supplementary material for: Diversity of macrofungi in Dali University, Yunnan Province, China
Source: MycoKeys. 2026 Feb 10;128:141–65. doi: 10.3897/mycokeys.128.177967 (PMC12914259; doi:10.3897/mycokeys.128.177967)
Supplement: XML Treatment for Clavaria lidaensis [file mycokeys.128.177967-treatment1.xml]

<!DOCTYPE tp:taxon-treatment
  PUBLIC "-//TaxonX//DTD Taxonomic Treatment Publishing DTD v0 20100105//EN" "tax-treatment-NSO.dtd">
<tp:taxon-treatment xmlns:tp="http://www.plazi.org/taxpub"><tp:treatment-meta><kwd-group><label>Taxon classification</label><kwd>
                <named-content content-type="kingdom">Fungi</named-content>
              </kwd><kwd>
                <named-content content-type="order">Agaricales</named-content>
              </kwd><kwd>
                <named-content content-type="family">Clavariaceae</named-content>
              </kwd></kwd-group><mixed-citation publication-type="journal"><person-group><name><surname>Tang</surname><given-names>Song-Ming</given-names></name><name><surname>Tang</surname><given-names>Li-Yan</given-names></name><name><surname>Zhang</surname><given-names>Juan</given-names></name><name><surname>Qu</surname><given-names>Yi-Han</given-names></name><name><surname>Zhang</surname><given-names>Zheng-Quan</given-names></name><name><surname>Suo</surname><given-names>Hao-Nan</given-names></name><name><surname>Li</surname><given-names>Lin</given-names></name><name><surname>Su</surname><given-names>Xi-Jun</given-names></name><name><surname>Song</surname><given-names>Han-Bing</given-names></name><name><surname>Shen</surname><given-names>Hong-Wei</given-names></name><name><surname>Luo</surname><given-names>Zong-Long</given-names></name></person-group><article-title>Diversity of macrofungi in Dali University, Yunnan Province, China</article-title><source>MycoKeys</source><day>10</day><month>02</month><year>2026</year><volume>128</volume><fpage>141</fpage><lpage>165</lpage><pub-id pub-id-type="doi">10.3897/mycokeys.128.177967</pub-id></mixed-citation></tp:treatment-meta><tp:nomenclature><tp:taxon-name><object-id xmlns:xlink="http://www.w3.org/1999/xlink" content-type="arpha" xlink:type="simple">43245800-F955-5D2A-A659-826413B25EDF</object-id>
                    		<tp:taxon-name-part taxon-name-part-type="genus" reg="Clavaria">Clavaria</tp:taxon-name-part> <tp:taxon-name-part taxon-name-part-type="species" reg="lidaensis">lidaensis</tp:taxon-name-part>
                    	
                    		<object-id xmlns:xlink="http://www.w3.org/1999/xlink" xlink:type="simple">Fungal Names: FN 572831</object-id>
                    	</tp:taxon-name><tp:taxon-authority>S.M. Tang &amp; Z.L. Luo</tp:taxon-authority><tp:taxon-status xmlns:xlink="http://www.w3.org/1999/xlink" xlink:type="simple">sp. nov.</tp:taxon-status><xref ref-type="fig" rid="F2">Fig. 2 Chinese Name: 大理大学珊瑚菌(Da Li Da Xue Shan Hu Jun)</xref></tp:nomenclature><tp:treatment-sec sec-type="Etymology"><title>Etymology.</title><p>The epithet “<italic>lidaensis</italic>” refers to the type locality, Dali University (abbreviated as “lida”), where the holotype of this species was collected.</p></tp:treatment-sec><tp:treatment-sec sec-type="Holotype"><title>Holotype.</title><p>China • Yunnan Province, Dali Autonomous Prefecture, Dali University, elev. 2,105 m, September 13, 2020, Jun He, Sj615 (HKAS 148681).</p></tp:treatment-sec><tp:treatment-sec sec-type="Description"><title>Description.</title><p><bold><italic>Basidiomata</italic></bold> incrustations fragile, simple, 10–30 mm tall, 1–4 mm wide, mostly solitary, rarely scattered to gregarious, mostly caespitose-connate at the base; mostly tubular with acute apex, smooth or irregularly ridged. <bold><italic>Fertile part</italic></bold> subcylindric to fusiform, soft yellow (#deca86) to dark moderate orange (#af9755), apex rounded, concolorous with fertile part, becoming dark orange (#824725) with age. <bold><italic>Sterile part</italic></bold> narrow, concolorous, without tomentum or mycelial patch at the base. <bold><italic>Context</italic></bold> fragile, hymenium concolorous. Taste and odor were not recorded.</p><fig id="F2" position="float" orientation="portrait"><object-id xmlns:xlink="http://www.w3.org/1999/xlink" content-type="doi" xlink:type="simple">10.3897/mycokeys.128.177967.figure2</object-id><object-id xmlns:xlink="http://www.w3.org/1999/xlink" content-type="arpha" xlink:type="simple">94AA9ED2-1350-5238-9502-9B8A32EA49AD</object-id><label>Figure 2.</label><caption><p><italic><tp:taxon-name><tp:taxon-name-part taxon-name-part-type="genus" reg="Clavaria">Clavaria</tp:taxon-name-part> <tp:taxon-name-part taxon-name-part-type="species" reg="lidaensis">lidaensis</tp:taxon-name-part></tp:taxon-name></italic>. <bold>A, B</bold>. Basidiomata; <bold>C</bold>. Basidia; <bold>D</bold>. Basidioles in the basidiomata top; <bold>E</bold>. Basidiospores on the optical microscope; <bold>F, G</bold>. Basidiospores on the SEM. Scale bars: 1 cm (<bold>A, B</bold>); 10 μm (<bold>C–E</bold>); 5 μm (<bold>F, G</bold>).</p></caption><graphic xmlns:xlink="http://www.w3.org/1999/xlink" xlink:href="mycokeys-128-141-g002.jpg" id="oo_1536751.jpg" position="float" orientation="portrait" xlink:type="simple"><uri content-type="original_file" xlink:type="simple">https://binary.pensoft.net/fig/1536751</uri></graphic></fig><p><bold><italic>Basidiospores</italic></bold> (3.5–) 4.3–6.8 (–7.1) × (3.1–) 3.3–4.5 (–4.9) µm, av. 6.0 ± 0.6 × 3.8 ± 0.4 µm, thin-walled, hyaline, smooth, broadly ellipsoid to ellipsoid. <bold><italic>Basidia</italic></bold> 30–51 × 7–8 µm, av. 38 ± 7.5 × 7.4 ± 0.5 µm, thin-walled, hyaline, clavate to subcylindrical, rarely spheropedunculate, with a clamp connection, mostly 4–spores, rarely 2–spores, sterigmata 5–7 µm long. <bold><italic>Basidioles in the basidiomata middle</italic></bold>, 21–36 × 2–7 µm, av. 31.6 ± 6.4 × 4.5 ± 1.9 µm, clavate to subcylindrical. <bold><italic>Basidioles in the basidiomata top</italic></bold>, 10–15 × 1–5 µm, av. 12.6 ± 1.4 × 2.5 ± 0.9 µm, flexuose, clavate or subcylindrical. <bold><italic>Subhymenium</italic></bold> clearly delimited from the context, composed of densely interwoven hyphae. <bold><italic>Hyphae near subhymenium</italic></bold> 3.4–7.6 µm wide, cylindrical to inﬂated, thin-walled, hyaline, parallel, without clamp connections. <bold><italic>Hyphae distant from subhymenium</italic></bold> 12.1–21.2 (–30.3) µm wide, cylindrical to inﬂated, thin-walled, hyaline, parallel, without clamp connections.</p></tp:treatment-sec><tp:treatment-sec sec-type="Habitat and distribution"><title>Habitat and distribution.</title><p>Solitary in mixed forest dominated by <italic><tp:taxon-name><tp:taxon-name-part taxon-name-part-type="genus" reg="Pinus">Pinus</tp:taxon-name-part></tp:taxon-name></italic> sp. and various broadleaved trees; only known from Yunnan Province of Dali Autonomous Prefecture.</p></tp:treatment-sec><tp:treatment-sec sec-type="GenBank accession numbers"><title>GenBank accession numbers.</title><p>ITS: HKAS 148681, <ext-link xmlns:xlink="http://www.w3.org/1999/xlink" xlink:href="PX353115" ext-link-type="gen" xlink:type="simple">PX353115</ext-link>; HKAS 148682, <ext-link xmlns:xlink="http://www.w3.org/1999/xlink" xlink:href="PX353116" ext-link-type="gen" xlink:type="simple">PX353116</ext-link>; LSU: HKAS 148681, <ext-link xmlns:xlink="http://www.w3.org/1999/xlink" xlink:href="PV802692" ext-link-type="gen" xlink:type="simple">PV802692</ext-link>; HKAS 148682, <ext-link xmlns:xlink="http://www.w3.org/1999/xlink" xlink:href="PV802693" ext-link-type="gen" xlink:type="simple">PV802693</ext-link>.</p></tp:treatment-sec><tp:treatment-sec sec-type="Additional materials examined"><title>Additional materials examined.</title><p>China • Yunnan Province, Dali Autonomous Prefecture, Dali University, elev. 2,108 m, September 13, 2020, Jun He, Sj617 (HKAS 148682).</p></tp:treatment-sec><tp:treatment-sec sec-type="Notes"><title>Notes.</title><p><italic><tp:taxon-name><tp:taxon-name-part taxon-name-part-type="genus" reg="Clavaria">Clavaria</tp:taxon-name-part> <tp:taxon-name-part taxon-name-part-type="species" reg="lidaensis">lidaensis</tp:taxon-name-part></tp:taxon-name></italic> and <italic><tp:taxon-name><tp:taxon-name-part taxon-name-part-type="genus" reg="Clavaria">C.</tp:taxon-name-part> <tp:taxon-name-part taxon-name-part-type="species" reg="amoenoides">amoenoides</tp:taxon-name-part></tp:taxon-name></italic> Corner, K.S. Thind &amp; Anand are similar by yellow basidiomata. However, <italic><tp:taxon-name><tp:taxon-name-part taxon-name-part-type="genus" reg="Clavaria">C.</tp:taxon-name-part> <tp:taxon-name-part taxon-name-part-type="species" reg="amoenoides">amoenoides</tp:taxon-name-part></tp:taxon-name></italic> has a larger basidiomata (10–30 vs 50–100 mm tall), and longer basidia ( 30–51 vs 45–60 µm long), and basidiospores 4.3–6.8 × 3.3–4.5 vs 6–9.5 × 3–4.5 µm (<xref ref-type="bibr" rid="B40">Roberts 2008</xref>); the ITS base differences between <italic><tp:taxon-name><tp:taxon-name-part taxon-name-part-type="genus" reg="Clavaria">C.</tp:taxon-name-part> <tp:taxon-name-part taxon-name-part-type="species" reg="lidaensis">lidaensis</tp:taxon-name-part></tp:taxon-name></italic> (sj615, holotype) and <italic><tp:taxon-name><tp:taxon-name-part taxon-name-part-type="genus" reg="Clavaria">C.</tp:taxon-name-part> <tp:taxon-name-part taxon-name-part-type="species" reg="amoenoides">amoenoides</tp:taxon-name-part></tp:taxon-name></italic> (MHHNU10551) is 15.3% (85/555 bp).</p><p>Phylogenetically, <italic><tp:taxon-name><tp:taxon-name-part taxon-name-part-type="genus" reg="Clavaria">C.</tp:taxon-name-part> <tp:taxon-name-part taxon-name-part-type="species" reg="lidaensis">lidaensis</tp:taxon-name-part></tp:taxon-name></italic> is related to <italic><tp:taxon-name><tp:taxon-name-part taxon-name-part-type="genus" reg="Clavaria">C.</tp:taxon-name-part> <tp:taxon-name-part taxon-name-part-type="species" reg="macounii">macounii</tp:taxon-name-part></tp:taxon-name></italic> Peck; however, <italic><tp:taxon-name><tp:taxon-name-part taxon-name-part-type="genus" reg="Clavaria">C.</tp:taxon-name-part> <tp:taxon-name-part taxon-name-part-type="species" reg="macounii">macounii</tp:taxon-name-part></tp:taxon-name></italic>, originally distributed from Canada, has a greenish-yellow or pale-cinereous basidiomata, and smaller basidiomata (1.8–3.5 µm; <xref ref-type="bibr" rid="B32">Peck 1894</xref>). The ITS base difference between <italic><tp:taxon-name><tp:taxon-name-part taxon-name-part-type="genus" reg="Clavaria">C.</tp:taxon-name-part> <tp:taxon-name-part taxon-name-part-type="species" reg="lidaensis">lidaensis</tp:taxon-name-part></tp:taxon-name></italic> (sj615, holotype) and <italic><tp:taxon-name><tp:taxon-name-part taxon-name-part-type="genus" reg="Clavaria">C.</tp:taxon-name-part> <tp:taxon-name-part taxon-name-part-type="species" reg="macounii">macounii</tp:taxon-name-part></tp:taxon-name></italic> (PK1536) is 10.5% (85/810).</p></tp:treatment-sec><ref-list><ref id="B40"><mixed-citation xmlns:xlink="http://www.w3.org/1999/xlink" xlink:type="simple">Roberts P (2008) Yellow <italic><tp:taxon-name><tp:taxon-name-part taxon-name-part-type="genus">Clavaria</tp:taxon-name-part></tp:taxon-name></italic> species in the British Isles. Field Mycology: a Magazine for the Study and Identification of Wild Fungi 9(4): 142–145. <ext-link xlink:href="10.1016/S1468-1641(10)60593-2" ext-link-type="doi" xlink:type="simple">https://doi.org/10.1016/S1468-1641(10)60593-2</ext-link></mixed-citation></ref><ref id="B32"><mixed-citation xmlns:xlink="http://www.w3.org/1999/xlink" xlink:type="simple">Peck CH (1894) Report of the Botanist (1893). Annual Report on the New York State Museum of Natural History 47: 131–174.</mixed-citation></ref></ref-list></tp:taxon-treatment>
