# Supplementary material for: Diversity of macrofungi in Dali University, Yunnan Province, China
Source: MycoKeys. 2026 Feb 10;128:141–65. doi: 10.3897/mycokeys.128.177967 (PMC12914259; doi:10.3897/mycokeys.128.177967)
Supplement: XML Treatment for Clavaria minirubella [file mycokeys.128.177967-treatment2.xml]

<!DOCTYPE tp:taxon-treatment
  PUBLIC "-//TaxonX//DTD Taxonomic Treatment Publishing DTD v0 20100105//EN" "tax-treatment-NSO.dtd">
<tp:taxon-treatment xmlns:tp="http://www.plazi.org/taxpub"><tp:treatment-meta><kwd-group><label>Taxon classification</label><kwd>
                <named-content content-type="kingdom">Fungi</named-content>
              </kwd><kwd>
                <named-content content-type="order">Agaricales</named-content>
              </kwd><kwd>
                <named-content content-type="family">Clavariaceae</named-content>
              </kwd></kwd-group><mixed-citation publication-type="journal"><person-group><name><surname>Tang</surname><given-names>Song-Ming</given-names></name><name><surname>Tang</surname><given-names>Li-Yan</given-names></name><name><surname>Zhang</surname><given-names>Juan</given-names></name><name><surname>Qu</surname><given-names>Yi-Han</given-names></name><name><surname>Zhang</surname><given-names>Zheng-Quan</given-names></name><name><surname>Suo</surname><given-names>Hao-Nan</given-names></name><name><surname>Li</surname><given-names>Lin</given-names></name><name><surname>Su</surname><given-names>Xi-Jun</given-names></name><name><surname>Song</surname><given-names>Han-Bing</given-names></name><name><surname>Shen</surname><given-names>Hong-Wei</given-names></name><name><surname>Luo</surname><given-names>Zong-Long</given-names></name></person-group><article-title>Diversity of macrofungi in Dali University, Yunnan Province, China</article-title><source>MycoKeys</source><day>10</day><month>02</month><year>2026</year><volume>128</volume><fpage>141</fpage><lpage>165</lpage><pub-id pub-id-type="doi">10.3897/mycokeys.128.177967</pub-id></mixed-citation></tp:treatment-meta><tp:nomenclature><tp:taxon-name><object-id xmlns:xlink="http://www.w3.org/1999/xlink" content-type="arpha" xlink:type="simple">4C40C5BB-C938-515C-BF2E-6D8EA23C4332</object-id>
                    		<tp:taxon-name-part taxon-name-part-type="genus" reg="Clavaria">Clavaria</tp:taxon-name-part> <tp:taxon-name-part taxon-name-part-type="species" reg="minirubella">minirubella</tp:taxon-name-part>
                    	
                    		<object-id xmlns:xlink="http://www.w3.org/1999/xlink" xlink:type="simple">Fungal Names: FN 572832</object-id>
                    	</tp:taxon-name><tp:taxon-authority>S.M. Tang &amp; Z.L. Luo</tp:taxon-authority><tp:taxon-status xmlns:xlink="http://www.w3.org/1999/xlink" xlink:type="simple">sp. nov.</tp:taxon-status><xref ref-type="fig" rid="F3">Fig. 3 Chinese Name: 小红珊瑚菌(Xiao Hong Shan Hu Jun)</xref></tp:nomenclature><tp:treatment-sec sec-type="Etymology"><title>Etymology.</title><p>The species epithet “minirubella” refers to the small and red basidiomata.</p></tp:treatment-sec><tp:treatment-sec sec-type="Holotype"><title>Holotype.</title><p>China • Yunnan Province, Dali Autonomous Prefecture, Dali University, elev. 2,005 m, September 13, 2020, Jun He, Sj619 (HKAS 148689).</p></tp:treatment-sec><tp:treatment-sec sec-type="Description"><title>Description.</title><p><bold><italic>Basidiomata</italic></bold> fragile, simple, 10–20 mm tall, 1–3 mm wide, mostly solitary, rarely scattered to gregarious; mostly tubular with obtuse apex, smooth. <bold><italic>Fertile part</italic></bold> subcylindric to fusiform, dark red (#99302d), apex rounded, concolorous with fertile part. <bold><italic>Sterile part</italic></bold> narrow, slightly dark moderate red (#a95a51), without tomentum or mycelial patch at the base. <bold><italic>Context</italic></bold> fragile, hymenium concolorous. Taste and odor were not recorded.</p><p><bold><italic>Basidiospores</italic></bold> (4.1–) 5.1–6.8 (–7.1) × (2.7–) 2.9–3.6 (–3.9) µm, av. 5.4 ± 0.4 × 3.3 ± 0.2 µm, thin-walled, hyaline, smooth, broadly ellipsoid to ellipsoid. <bold><italic>Basidia</italic></bold> 31–41 × 6–7 µm, av. 35 ± 4.8 × 6.5 ± 0.5 µm, thin-walled, hyaline, clavate to subcylindrical, with a clamp connection, 4–spores, sterigmata 1–3 µm long. <bold><italic>Basidioles in the basidiomata middle</italic></bold>, 22–33 × 3–6 µm, av. 28.3 ± 3.9 × 4.2 ± 0.7 µm, clavate to subcylindrical. <bold><italic>Basidioles in the basidiomata top</italic></bold>, 10–20 × 1–4 µm, av. 15.3 ± 1.2 × 2.8 ± 0.5 µm, mostly flexuose, rarely clavate. <bold><italic>Subhymenium</italic></bold> clearly delimited from the context, composed of densely interwoven hyphae. <bold><italic>Hyphae near subhymenium</italic></bold> 2.8–7.6 µm wide, cylindrical to inﬂated, thin-walled, hyaline, parallel, without clamp connections. <bold><italic>Hyphae distant from subhymenium</italic></bold> 7.2–12.1 µm wide, cylindrical to inﬂated, thin-walled, hyaline, parallel, without clamp connections.</p><fig id="F3" position="float" orientation="portrait"><object-id xmlns:xlink="http://www.w3.org/1999/xlink" content-type="doi" xlink:type="simple">10.3897/mycokeys.128.177967.figure3</object-id><object-id xmlns:xlink="http://www.w3.org/1999/xlink" content-type="arpha" xlink:type="simple">60BC5370-C12B-5901-86AB-F5FFF4AC6352</object-id><label>Figure 3.</label><caption><p><italic><tp:taxon-name><tp:taxon-name-part taxon-name-part-type="genus" reg="Clavaria">Clavaria</tp:taxon-name-part> <tp:taxon-name-part taxon-name-part-type="species" reg="minirubella">minirubella</tp:taxon-name-part></tp:taxon-name></italic>. <bold>A, B</bold>. Basidiomata; <bold>C</bold>. Basidioles in the basidiomata top; <bold>D</bold>. Basidioles in the basidiomata middle; <bold>E</bold>. Basidia; <bold>F</bold>. Basidiospores on the optical microscope; <bold>G, H</bold>. Basidiospores on the SEM. Scale bars: 1 cm (<bold>A, B</bold>); 10 μm (<bold>C–E</bold>); 2 μm (<bold>F, G</bold>).</p></caption><graphic xmlns:xlink="http://www.w3.org/1999/xlink" xlink:href="mycokeys-128-141-g003.jpg" id="oo_1536752.jpg" position="float" orientation="portrait" xlink:type="simple"><uri content-type="original_file" xlink:type="simple">https://binary.pensoft.net/fig/1536752</uri></graphic></fig></tp:treatment-sec><tp:treatment-sec sec-type="Habitat and distribution"><title>Habitat and distribution.</title><p>Solitary in mixed forest dominated by <italic><tp:taxon-name><tp:taxon-name-part taxon-name-part-type="genus" reg="Pinus">Pinus</tp:taxon-name-part></tp:taxon-name></italic> sp. and various broadleaved trees; only known from Yunnan Province of Dali Autonomous Prefecture.</p></tp:treatment-sec><tp:treatment-sec sec-type="GenBank accession numbers"><title>GenBank accession numbers.</title><p>ITS: HKAS 148689, <ext-link xmlns:xlink="http://www.w3.org/1999/xlink" xlink:href="PX353114" ext-link-type="gen" xlink:type="simple">PX353114</ext-link>; HKAS 148690, <ext-link xmlns:xlink="http://www.w3.org/1999/xlink" xlink:href="PX353113" ext-link-type="gen" xlink:type="simple">PX353113</ext-link>; LSU: HKAS 148689, <ext-link xmlns:xlink="http://www.w3.org/1999/xlink" xlink:href="PV802694" ext-link-type="gen" xlink:type="simple">PV802694</ext-link>; HKAS 148690, <ext-link xmlns:xlink="http://www.w3.org/1999/xlink" xlink:href="PV802695" ext-link-type="gen" xlink:type="simple">PV802695</ext-link>.</p></tp:treatment-sec><tp:treatment-sec sec-type="Additional materials examined"><title>Additional materials examined.</title><p>China • Yunnan Province, Dali Autonomous Prefecture, Dali University, elev. 2,005 m, September 13, 2020, Jun He, Sj620 (HKAS 148690).</p></tp:treatment-sec><tp:treatment-sec sec-type="Notes"><title>Notes.</title><p>Our multi-locus phylogenetic analysis indicates that <italic><tp:taxon-name><tp:taxon-name-part taxon-name-part-type="genus" reg="Clavaria">C.</tp:taxon-name-part> <tp:taxon-name-part taxon-name-part-type="species" reg="minirubella">minirubella</tp:taxon-name-part></tp:taxon-name></italic> is related to <italic><tp:taxon-name><tp:taxon-name-part taxon-name-part-type="genus" reg="Clavaria">C.</tp:taxon-name-part> <tp:taxon-name-part taxon-name-part-type="species" reg="salentina">salentina</tp:taxon-name-part></tp:taxon-name></italic> Agnello &amp; Baglivo. However, <italic><tp:taxon-name><tp:taxon-name-part taxon-name-part-type="genus" reg="Clavaria">C.</tp:taxon-name-part> <tp:taxon-name-part taxon-name-part-type="species" reg="salentina">salentina</tp:taxon-name-part></tp:taxon-name></italic> is originally distributed from Italy, and the ITS base difference between the specimen <italic><tp:taxon-name><tp:taxon-name-part taxon-name-part-type="genus" reg="Clavaria">C.</tp:taxon-name-part> <tp:taxon-name-part taxon-name-part-type="species" reg="salentina">salentina</tp:taxon-name-part></tp:taxon-name></italic> (AMB_010297) and <italic><tp:taxon-name><tp:taxon-name-part taxon-name-part-type="genus" reg="Clavaria">C.</tp:taxon-name-part> <tp:taxon-name-part taxon-name-part-type="species" reg="minirubella">minirubella</tp:taxon-name-part></tp:taxon-name></italic> (sj619, holotype) is 12.0% (98/814).</p><fig id="F4" position="float" orientation="portrait"><object-id xmlns:xlink="http://www.w3.org/1999/xlink" content-type="doi" xlink:type="simple">10.3897/mycokeys.128.177967.figure4</object-id><object-id xmlns:xlink="http://www.w3.org/1999/xlink" content-type="arpha" xlink:type="simple">681D394D-3E7F-50C3-946D-E1E88764A370</object-id><label>Figure 4.</label><caption><p>Maximum likelihood phylogeny of ITS1-5.8S-ITS2 and LSU sequence data of <italic><tp:taxon-name><tp:taxon-name-part taxon-name-part-type="genus" reg="Marasmius">Marasmius</tp:taxon-name-part></tp:taxon-name></italic>, <italic><tp:taxon-name><tp:taxon-name-part taxon-name-part-type="genus" reg="Cirnioellis">Cirnioellis</tp:taxon-name-part> <tp:taxon-name-part taxon-name-part-type="species" reg="scabella">scabella</tp:taxon-name-part></tp:taxon-name></italic>, <italic><tp:taxon-name><tp:taxon-name-part taxon-name-part-type="genus" reg="Cirnioellis">C.</tp:taxon-name-part> <tp:taxon-name-part taxon-name-part-type="species" reg="maxima">maxima</tp:taxon-name-part></tp:taxon-name></italic> and <italic><tp:taxon-name><tp:taxon-name-part taxon-name-part-type="genus" reg="Cerrena">C.</tp:taxon-name-part> <tp:taxon-name-part taxon-name-part-type="species" reg="zonata">zonata</tp:taxon-name-part></tp:taxon-name></italic> were chosen as the outgroup. <abbrev xmlns:xlink="http://www.w3.org/1999/xlink" xlink:title="Maximum likelihood" xlink:type="simple">ML</abbrev> bootstrap (≥ 70%) and posterior probabilities (≥ 0.90) are indicated above branches or in front of the branch leading to each node. The new species are highlighted in red; the holotype of each species is in bold.</p></caption><graphic xmlns:xlink="http://www.w3.org/1999/xlink" xlink:href="mycokeys-128-141-g004.jpg" id="oo_1536753.jpg" position="float" orientation="portrait" xlink:type="simple"><uri content-type="original_file" xlink:type="simple">https://binary.pensoft.net/fig/1536753</uri></graphic></fig><p>Morphologically, <italic><tp:taxon-name><tp:taxon-name-part taxon-name-part-type="genus" reg="Clavaria">Clavaria</tp:taxon-name-part> <tp:taxon-name-part taxon-name-part-type="species" reg="minirubella">minirubella</tp:taxon-name-part></tp:taxon-name></italic> can be easily confused with <italic><tp:taxon-name><tp:taxon-name-part taxon-name-part-type="genus" reg="Clavulinopsis">Clavulinopsis</tp:taxon-name-part> <tp:taxon-name-part taxon-name-part-type="species" reg="sulcata">sulcata</tp:taxon-name-part></tp:taxon-name></italic> Overeem because of its strong orange basidiomata (<xref ref-type="bibr" rid="B50">van Overeem 1923</xref>). However, the ITS base difference between the specimen <italic><tp:taxon-name><tp:taxon-name-part taxon-name-part-type="genus" reg="Clavaria">C.</tp:taxon-name-part> <tp:taxon-name-part taxon-name-part-type="species" reg="minirubella">minirubella</tp:taxon-name-part></tp:taxon-name></italic> (sj619, holotype) and <italic><tp:taxon-name><tp:taxon-name-part taxon-name-part-type="genus" reg="Clavulinopsis">Clavulinopsis</tp:taxon-name-part> <tp:taxon-name-part taxon-name-part-type="species" reg="sulcata">sulcata</tp:taxon-name-part></tp:taxon-name></italic> (PDD_111965) is 31.8% (205/644), thus they are considered to be separate genera.</p></tp:treatment-sec><ref-list><ref id="B50"><mixed-citation xmlns:xlink="http://www.w3.org/1999/xlink" xlink:type="simple">van Overeem C (1923) Beiträge zur Pilzflora von Niederländisch Indien. Bulletin du Jardin Botanique de Buitenzorg 5: 247–296.</mixed-citation></ref></ref-list></tp:taxon-treatment>
