# Supplementary material for: Diversity of macrofungi in Dali University, Yunnan Province, China
Source: MycoKeys. 2026 Feb 10;128:141–65. doi: 10.3897/mycokeys.128.177967 (PMC12914259; doi:10.3897/mycokeys.128.177967)
Supplement: XML Treatment for Marasmius lidaensis [file mycokeys.128.177967-treatment3.xml]

<!DOCTYPE tp:taxon-treatment
  PUBLIC "-//TaxonX//DTD Taxonomic Treatment Publishing DTD v0 20100105//EN" "tax-treatment-NSO.dtd">
<tp:taxon-treatment xmlns:tp="http://www.plazi.org/taxpub"><tp:treatment-meta><kwd-group><label>Taxon classification</label><kwd>
                <named-content content-type="kingdom">Fungi</named-content>
              </kwd><kwd>
                <named-content content-type="order">Agaricales</named-content>
              </kwd><kwd>
                <named-content content-type="family">Marasmiaceae</named-content>
              </kwd></kwd-group><mixed-citation publication-type="journal"><person-group><name><surname>Tang</surname><given-names>Song-Ming</given-names></name><name><surname>Tang</surname><given-names>Li-Yan</given-names></name><name><surname>Zhang</surname><given-names>Juan</given-names></name><name><surname>Qu</surname><given-names>Yi-Han</given-names></name><name><surname>Zhang</surname><given-names>Zheng-Quan</given-names></name><name><surname>Suo</surname><given-names>Hao-Nan</given-names></name><name><surname>Li</surname><given-names>Lin</given-names></name><name><surname>Su</surname><given-names>Xi-Jun</given-names></name><name><surname>Song</surname><given-names>Han-Bing</given-names></name><name><surname>Shen</surname><given-names>Hong-Wei</given-names></name><name><surname>Luo</surname><given-names>Zong-Long</given-names></name></person-group><article-title>Diversity of macrofungi in Dali University, Yunnan Province, China</article-title><source>MycoKeys</source><day>10</day><month>02</month><year>2026</year><volume>128</volume><fpage>141</fpage><lpage>165</lpage><pub-id pub-id-type="doi">10.3897/mycokeys.128.177967</pub-id></mixed-citation></tp:treatment-meta><tp:nomenclature><tp:taxon-name><object-id xmlns:xlink="http://www.w3.org/1999/xlink" content-type="arpha" xlink:type="simple">418F2522-99DE-5ABF-9973-4BF31EBB1587</object-id>
                    		<tp:taxon-name-part taxon-name-part-type="genus" reg="Marasmius">Marasmius</tp:taxon-name-part> <tp:taxon-name-part taxon-name-part-type="species" reg="lidaensis">lidaensis</tp:taxon-name-part>
                    	
                    		<object-id xmlns:xlink="http://www.w3.org/1999/xlink" xlink:type="simple">Fungal Names: FN 572833</object-id>
                    	</tp:taxon-name><tp:taxon-authority>S.M. Tang &amp; Z.L. Luo</tp:taxon-authority><tp:taxon-status xmlns:xlink="http://www.w3.org/1999/xlink" xlink:type="simple">sp. nov</tp:taxon-status><xref ref-type="fig" rid="F5">Figs 5</xref><xref ref-type="fig" rid="F6">, 6 Chinese Name: 大理大学小皮伞(Da Li Da Xue Xiao Pi San)</xref></tp:nomenclature><tp:treatment-sec sec-type="Etymology"><title>Etymology.</title><p>The epithet “<italic>lidaensis</italic>” refers to the type locality, Dali University (abbreviated as “lida”), where the holotype of this species was collected.</p></tp:treatment-sec><tp:treatment-sec sec-type="Holotype"><title>Holotype.</title><p>China • Yunnan Province, Dali Autonomous Prefecture, Dali University, elev. 2,005 m, September 1, 2020, Jun He, sj523 (HKAS 148679).</p></tp:treatment-sec><tp:treatment-sec sec-type="Description"><title>Description.</title><p><bold><italic>Basidiomata</italic></bold> medium-sized. <bold><italic>Pileus</italic></bold> 20–40 mm in diam., hemispherical when young, becoming convexo-applanate to plano-concave or concave with age, dark orange (#b07530) at center, becoming slightly desaturated yellow (#cabc88) with margin, umbonate of center; aspects exceeding lamellae of margin; distinct, straight, and smooth on the surface; context 1–2 mm thin, tough. <bold><italic>Lamellae</italic></bold> 2–4 mm in diam., arcuate when young, ventricose with age, white (#ffffff); attachment emarginate; lamella edge even or entire. <bold><italic>Stipe</italic></bold> 30–60 × 1–3 mm, cylindrical, white (#ffffff) on the upwards, becoming dark orange (#724620) with downward, hollow; context soft and tough surface, white (#ffffff) to pale cream; abundant floccose on the surface and mycelium grown at the base. Taste not distinctive.</p><fig id="F5" position="float" orientation="portrait"><object-id xmlns:xlink="http://www.w3.org/1999/xlink" content-type="doi" xlink:type="simple">10.3897/mycokeys.128.177967.figure5</object-id><object-id xmlns:xlink="http://www.w3.org/1999/xlink" content-type="arpha" xlink:type="simple">E6DAB80F-10F5-5347-8653-45A5EED10B59</object-id><label>Figure 5.</label><caption><p>Basidiomata of <italic><tp:taxon-name><tp:taxon-name-part taxon-name-part-type="genus" reg="Marasmius">Marasmius</tp:taxon-name-part> <tp:taxon-name-part taxon-name-part-type="species" reg="lidaensis">lidaensis</tp:taxon-name-part></tp:taxon-name></italic>. <bold>A</bold>. Basidiomata grow in the forest; <bold>B</bold>. Basidiomata grow on the grass. Scale bars: 1 cm.</p></caption><graphic xmlns:xlink="http://www.w3.org/1999/xlink" xlink:href="mycokeys-128-141-g005.jpg" id="oo_1536754.jpg" position="float" orientation="portrait" xlink:type="simple"><uri content-type="original_file" xlink:type="simple">https://binary.pensoft.net/fig/1536754</uri></graphic></fig><p><bold><italic>Basidiospores</italic></bold> (5.2–) 5.6–10.2 (–11.5) × (4.2–) 4.5–6.3 (–5.8) μm, av. 8.6 ± 1.03 × 5.5 ± 0.48, Q = 1.1–1.7 μm, ellipsoid, smooth, hyaline, thin-walled. <bold><italic>Basidia</italic></bold> 35–42 × 5–7 μm, av. 38.7 ± 4.5 × 5.8 ± 1.32 μm, clavate, with a clamp connection, 4–spored, sterigmata 1–3 μm. <bold><italic>Basidioles</italic></bold> 25–52 × 4–6 μm, av. 31 ± 5.2 × 5.2 ± 1.42 μm, scattered, cylindrical, clavate. <bold><italic>Cheilocystidia</italic></bold> 24–47 × 4–7 μm, av. 30.5 ± 4.6 × 6.1 ± 0.8 μm, mostly clavate, flexuose, rarely branched, thin-walled. <bold><italic>Pleurocystidia</italic></bold> 21–41 × 4–7 μm, av. 31.3 ± 4.1 × 5.7 ± 0.7 μm, abundant, clavate, flexuose, thin-walled. <bold><italic>Lamellae trama hyphae</italic></bold> cylindrical or swelling, 4–8 μm in diam., av. 5.9 ± 1.6 μm, thin-walled, with a clamp connection, hyaline in 5% KOH solution. <bold><italic>Stipitipellis</italic></bold> a cutis of cylindrical, parallel, thin walled, hyaline in 5% KOH solution, 19–90 × 3–5 μm, av. 50.9 ± 23.7 × 4.0 ± 0.6 μm, present connection camp. <bold><italic>Pileipellis</italic></bold> a hymeniderm composed of cells, swelling, 7–17 × 4–11 μm, av. 14.8 ± 3.6 × 8.8 ± 2.0 μm, parallel, hyaline in 5% KOH solution, with a clamp connection.</p><fig id="F6" position="float" orientation="portrait"><object-id xmlns:xlink="http://www.w3.org/1999/xlink" content-type="doi" xlink:type="simple">10.3897/mycokeys.128.177967.figure6</object-id><object-id xmlns:xlink="http://www.w3.org/1999/xlink" content-type="arpha" xlink:type="simple">CD945E7D-DAAA-5620-AC27-73EDBF0F8E69</object-id><label>Figure 6.</label><caption><p><italic><tp:taxon-name><tp:taxon-name-part taxon-name-part-type="genus" reg="Marasmius">Marasmius</tp:taxon-name-part> <tp:taxon-name-part taxon-name-part-type="species" reg="lidaensis">lidaensis</tp:taxon-name-part></tp:taxon-name></italic> (HKAS 148679, holotype). <bold>A</bold>. Basidia; <bold>B</bold>. Pleurocystidia; <bold>C</bold>. Cheilocystidia; <bold>D</bold>. Clamp connection; <bold>E</bold>. Basidiospores; <bold>F</bold>. Pileipellis; <bold>G</bold>. Stipitipellis. Scale bars: 10 μm.</p></caption><graphic xmlns:xlink="http://www.w3.org/1999/xlink" xlink:href="mycokeys-128-141-g006.jpg" id="oo_1536755.jpg" position="float" orientation="portrait" xlink:type="simple"><uri content-type="original_file" xlink:type="simple">https://binary.pensoft.net/fig/1536755</uri></graphic></fig></tp:treatment-sec><tp:treatment-sec sec-type="Habitat and distribution"><title>Habitat and distribution.</title><p>Solitary in mixed forest dominated by <italic><tp:taxon-name><tp:taxon-name-part taxon-name-part-type="genus" reg="Pinus">Pinus</tp:taxon-name-part></tp:taxon-name></italic> sp. and various broadleaved trees, sometimes basidiomata occur on grass. Only known from the Yunnan Province of Dali Autonomous Prefecture.</p></tp:treatment-sec><tp:treatment-sec sec-type="GenBank accession numbers"><title>GenBank accession numbers.</title><p>ITS: HKAS 148679, <ext-link xmlns:xlink="http://www.w3.org/1999/xlink" xlink:href="PX353111" ext-link-type="gen" xlink:type="simple">PX353111</ext-link>; HKAS 148680, <ext-link xmlns:xlink="http://www.w3.org/1999/xlink" xlink:href="PX353112" ext-link-type="gen" xlink:type="simple">PX353112</ext-link>; LSU: HKAS 148679, <ext-link xmlns:xlink="http://www.w3.org/1999/xlink" xlink:href="PV802690" ext-link-type="gen" xlink:type="simple">PV802690</ext-link>; HKAS 148680, <ext-link xmlns:xlink="http://www.w3.org/1999/xlink" xlink:href="PV802691" ext-link-type="gen" xlink:type="simple">PV802691</ext-link>.</p></tp:treatment-sec><tp:treatment-sec sec-type="Additional materials examined"><title>Additional materials examined.</title><p>China • Yunnan Province, Dali Autonomous Prefecture, Dali University, elev. 2,007 m, July 8, 2021, Jun He, sj525 (HKAS 148680); June 6, 2024, Song-Ming Tang, 2024060601.</p></tp:treatment-sec><tp:treatment-sec sec-type="Notes"><title>Notes.</title><p><italic><tp:taxon-name><tp:taxon-name-part taxon-name-part-type="genus" reg="Marasmius">Marasmius</tp:taxon-name-part> <tp:taxon-name-part taxon-name-part-type="species" reg="lidaensis">lidaensis</tp:taxon-name-part></tp:taxon-name></italic> is distinguished from other <italic><tp:taxon-name><tp:taxon-name-part taxon-name-part-type="genus" reg="Marasmius">Marasmius</tp:taxon-name-part></tp:taxon-name></italic> species by its clearly striated pileus surface, dark orange at the center, becoming slightly desaturated yellow with a margin; the stipe is white on the upper side, becoming dark orange on the lower side, with a soft and rigid context surface, and is abundant with floccose hairs on the surface.</p><p>According to our multi-locus phylogenetic analyses, <italic><tp:taxon-name><tp:taxon-name-part taxon-name-part-type="genus" reg="Marasmius">M.</tp:taxon-name-part> <tp:taxon-name-part taxon-name-part-type="species" reg="lidaensis">lidaensis</tp:taxon-name-part></tp:taxon-name></italic> was clustered together with <italic><tp:taxon-name><tp:taxon-name-part taxon-name-part-type="genus" reg="Marasmius">M.</tp:taxon-name-part> <tp:taxon-name-part taxon-name-part-type="species" reg="maximus">maximus</tp:taxon-name-part></tp:taxon-name></italic> Hongo (BRNM714571) and <italic><tp:taxon-name><tp:taxon-name-part taxon-name-part-type="genus" reg="Marasmius">M.</tp:taxon-name-part> <tp:taxon-name-part taxon-name-part-type="species" reg="brunneospermus">brunneospermus</tp:taxon-name-part></tp:taxon-name></italic> Har. Takah. (BRNM 714669). However, <italic><tp:taxon-name><tp:taxon-name-part taxon-name-part-type="genus" reg="Marasmius">M.</tp:taxon-name-part> <tp:taxon-name-part taxon-name-part-type="species" reg="maximus">maximus</tp:taxon-name-part></tp:taxon-name></italic> has an ochre-brown to pale brownish to pale ochraceous pileus, and slightly broadened at stipe base, pleurocystidia absent, and irregular lobate cheilocystidia (<xref ref-type="bibr" rid="B19">Hongo 1962</xref>); and the ITS base difference between the specimen <italic><tp:taxon-name><tp:taxon-name-part taxon-name-part-type="genus" reg="Marasmius">M.</tp:taxon-name-part> <tp:taxon-name-part taxon-name-part-type="species" reg="maximus">maximus</tp:taxon-name-part></tp:taxon-name></italic> (BRNM 714571) and <italic><tp:taxon-name><tp:taxon-name-part taxon-name-part-type="genus" reg="Marasmius">M.</tp:taxon-name-part> <tp:taxon-name-part taxon-name-part-type="species" reg="lidaensis">lidaensis</tp:taxon-name-part></tp:taxon-name></italic> (HKAS 148679, holotype) is 1.3% (10/778). <italic><tp:taxon-name><tp:taxon-name-part taxon-name-part-type="genus" reg="Marasmius">Marasmius</tp:taxon-name-part> <tp:taxon-name-part taxon-name-part-type="species" reg="brunneospermus">brunneospermus</tp:taxon-name-part></tp:taxon-name></italic> has a brown to brownish orange pileus, and smaller basidia (35–42 × 5–7 μm vs. 23–27 × 3.3–4.6 μm) (<xref ref-type="bibr" rid="B47">Takahashi 1999</xref>); and the ITS base difference between the specimen <italic><tp:taxon-name><tp:taxon-name-part taxon-name-part-type="genus" reg="Marasmius">M.</tp:taxon-name-part> <tp:taxon-name-part taxon-name-part-type="species" reg="brunneospermus">brunneospermus</tp:taxon-name-part></tp:taxon-name></italic> (BRNM 714571) and <italic><tp:taxon-name><tp:taxon-name-part taxon-name-part-type="genus" reg="Marasmius">M.</tp:taxon-name-part> <tp:taxon-name-part taxon-name-part-type="species" reg="lidaensis">lidaensis</tp:taxon-name-part></tp:taxon-name></italic> (HKAS 148679, holotype) is 8.7% (68/778).</p></tp:treatment-sec><ref-list><ref id="B19"><mixed-citation xmlns:xlink="http://www.w3.org/1999/xlink" xlink:type="simple">Hongo T (1962) Notulae mycologicae. Memoirs of the Faculty of Liberal Arts of the Shiga University 12: 39–43.</mixed-citation></ref><ref id="B47"><mixed-citation xmlns:xlink="http://www.w3.org/1999/xlink" xlink:type="simple">Takahashi H (1999) <italic><tp:taxon-name><tp:taxon-name-part taxon-name-part-type="genus">Marasmius</tp:taxon-name-part> <tp:taxon-name-part taxon-name-part-type="species">brunneospermus</tp:taxon-name-part></tp:taxon-name></italic>, a new species of <italic><tp:taxon-name><tp:taxon-name-part taxon-name-part-type="genus">Marasmius</tp:taxon-name-part></tp:taxon-name></italic> section <italic><tp:taxon-name><tp:taxon-name-part taxon-name-part-type="genus"/><tp:taxon-name-part taxon-name-part-type="section">Globulares</tp:taxon-name-part></tp:taxon-name></italic> from central Honshu, Japan. Mycoscience 40(6): 477–481. <ext-link xlink:href="10.1007/BF02461024" ext-link-type="doi" xlink:type="simple">https://doi.org/10.1007/BF02461024</ext-link></mixed-citation></ref></ref-list></tp:taxon-treatment>
